# Supplementary material for: Root Hair Sizer: an algorithm for high throughput recovery of different root hair and root developmental parameters
Source: Plant Methods. 2019 Sep 4;15:104. doi: 10.1186/s13007-019-0483-z (PMC6724272; doi:10.1186/s13007-019-0483-z)
Supplement: Supplementary file 4 — Additional file 4: Script 4. RHS main algorithm adapted for Arabidopsis thaliana roots. [file 13007_2019_483_MOESM4_ESM.ijm]

/*
______________________________AIM OF THE MACRO______________________________
Get root hair lenght depending of the distance from the root tip
Also allow the user to manually define some artifacts (for exemple: bubble, dust, other...) that could distort the result
-->the distance of this artifacts from the root tip will be annotated in the final table to allow further data sorting during analysis

_________________________________REQUIREMENTS________________________________
STARTING POINT: one channel focused .tif image (for instance: a maximal or sum projection of a Z-stack)
PLUGINGS: "AnalyzeSkeleton_-3.1.1.jar" and "Auto_Threshold-1.16.5.jar"
	NOTE: these plugins are present by default in Fiji, but not in ImageJ

_____________________________PROCESSING SUMMARY_____________________________
1a-Define the root hair's shape in white with Phansalkar's thresholding
1b-Define root's shape in white with Bersen's thresholding
2-Skelotonize the root to get the root's medium line (with a visual control step)
3-Manual definition of artifacts and automatic recovery of its distance from root tip
4-Straighten the root following the medium line
5-Scan the straigthen root with a thin rectangular selection to get root hair length with formula: root hair length = White area in the selection/selection height

NOTES:
- Macro adapted for brightfield images of Arabidopsis thaliana roots acquired with a stereomicroscope
- Steps highlight with "*****" can be adjust depending of the type of processed images
*/

// Ask the user for measurement settings and for optional remarks he wants to higlight on the images
	run("Clear Results"); // some cleaning just in case
	
	// Define necessary settings and give them default values
		StartH1Pos=0; // define the distance from the root tip where to start the measurement
		StopH1Pos=10000; // define the distance from the root tip where to stop the measurement
		SelH1=8; // define the height of the selection that will measure the root hair length
		IntToSelMax=10; // define the data bin size in which to select in a group of consecutiv root hairs the tallest one
		Remark1 = "Remark n°1" // define optional remark n°1
		Remark2 = "Remark n°2"// define optional remark n°2
		Remark3 = "Remark n°3" // define optional remark n°3
		Remark4 = "Remark n°4" // define optional remark n°4
	
	// Creat and display a dialog box
		Dialog.create("Setting for the area analysis");
		Dialog.addString("Starting point for measurement (µm from root tip)", StartH1Pos);
		Dialog.addString("Ending point for measurement (µm from root tip)", StopH1Pos);
		Dialog.addString("Height of the analysis area selection (µm)", SelH1);
		Dialog.addString("Interval width to select the root hair lenght maxima (nb of selections)", IntToSelMax);
		Dialog.addString("Remark n°1", Remark1);
		Dialog.addString("Remark n°2", Remark2);
		Dialog.addString("Remark n°3", Remark3);
		Dialog.addString("Remark n°3", Remark4);
		Dialog.show();
	
	// Recover data setted in dialog box
		StartH1Pos = Dialog.getString();
		StopH1Pos = Dialog.getString();
		SelH1 = Dialog.getString();
		IntToSelMax = Dialog.getString();
		Remark1 = Dialog.getString();
		Remark2 = Dialog.getString();
		Remark3 = Dialog.getString();
		Remark4 = Dialog.getString();

	// Convert strings to an integer for elements that need it
		StartH1Pos=parseInt(StartH1Pos);
		StopH1Pos=parseInt(StopH1Pos);
		SelH1=parseInt(SelH1);
		IntToSelMax=parseInt(IntToSelMax);
		
	// Creat data that will be use for step 6
		IterationMax=((StopH1Pos) - (StartH1Pos))/SelH1;
		IterationMin=floor(floor(IterationMax)/IntToSelMax)*IntToSelMax;

// Select input folder
	indir1 = getDirectory("Choose input Directory");
	Filelist1 = getFileList(indir1);
	Filelist1Length = lengthOf(Filelist1);

// Create output folder under selected input
	// Define today's date
		MonthNames = newArray("01","02","03","04","05","06","07","08","09","10","11","12");
		getDateAndTime(year, month, dayOfWeek, dayOfMonth, hour, minute, second, msec);
		YearSubstring = substring(year,2,4);
		if(dayOfMonth<=9)
		{
			dayOfMonthName = "0"+dayOfMonth;
		}
		else
		{
			dayOfMonthName = dayOfMonth;
		}
		TimeString = ""+YearSubstring+""+MonthNames[month]+""+dayOfMonthName+"";
	PreOutdir = getDirectory("Choose output Directory");
	outdir = PreOutdir+""+TimeString+"-RH length and ROI_max out of "+IntToSelMax+" values";
	File.makeDirectory(outdir+"/");

// Array to report processing error
	StraigthenErrorSummary = newArray();
	StraigthenErrorSummary = Array.concat(StraigthenErrorSummary, "------- Images with straightening errors -------");

// Iterate and process all .tif files in input folder
	for(a=0; a<Filelist1Length; a++)
	{
	    OriImageName=Filelist1[a];
	    path1=indir1+"\\"+OriImageName;
	    
	    if(endsWith(OriImageName, ".tif"))
	    {
	        // Close already opened windows
				run("Close All");
				run("Clear Results");
				print("\\Clear");
			
			// recover the file name without the ".tif" extension
		        dotIndex = indexOf(OriImageName,"."); 
		        BasalImageName = substring(OriImageName,0,dotIndex);
	        
	        open(path1);
	        getVoxelSize(VxW, VxH, VxDepth, VxUnit);
	
	        // Clear ROI manager
		        run("ROI Manager...");
		        makePoint(0, 0);
				roiManager("Add");
				roiManager("Deselect");
				roiManager("Delete");
				   
	        setBatchMode(true);// to process faster
	        
	        // To prepare image before the main process
		        run("Duplicate...", "title=["+BasalImageName+"_8bit]");
		        Bit8ImageName = getTitle();
		        run("8-bit");
		        run("Gaussian Blur...", "sigma=2");
			
			// 1a-Define the root hair
				run("Duplicate...", "title=["+BasalImageName+"_root hair]");
				RHAndRootImageName = getTitle();
				run("Auto Local Threshold", "method=Phansalkar radius=30 parameter_1=0 parameter_2=0 white"); //****** ADJUST THE RADIUS
		       		        
				// Store root hair edge in a selection
					RoiManagerSize = roiManager("count");
					run("Create Selection");
					run("Make Inverse");
					roiManager("Add");						
					roiManager("Select", RoiManagerSize);
					roiManager("Rename", "Root hair_auto");
				
				// Memorize an inverted selection of root hair's edge for future background cleaning (useless in Arabidopsis case)
					run("Make Inverse");
			        roiManager("Add");
			        roiManager("Select", RoiManagerSize + 1);
			        roiManager("Rename", "Background");
			        
			   // Invert the image for future processing
					run("Select None");
					run("Invert");
					
	        // 1b-Define root shape
		        selectWindow(Bit8ImageName);
		        rename(BasalImageName+"_root");
		        RootImageName = getTitle();
		        run("Auto Local Threshold", "method=Bernsen radius=15 parameter_1=0 parameter_2=0 white"); //****** ADJUST THE RADIUS
		        // Dilate and erode to remove the last root hair edges
			        run("Options...", "iterations=3 count=1 do=Erode"); //****** ADJUST THE ITERATIONS
					run("Options...", "iterations=45 count=1 do=Dilate"); //****** ADJUST THE ITERATIONS
					run("Fill Holes");
					run("Options...", "iterations=42 count=1 do=Erode"); //****** ADJUST THE ITERATIONS

		        // Store root edge in a selection
			        run("Analyze Particles...", "size=0-Infinity add");
			        
			        //Find the biggest ROI and keep it
						RoiManagerSizeWithParticles = roiManager("count");
						ParticlesRawIntDens=newArray();
						
						// Measure RawIntDens of all ROI and fin the biggest one
							run("Set Measurements...", "integrated display redirect=None decimal=2");
							run("Invert");//so the measurement works
							for (ak=RoiManagerSize+2; ak<RoiManagerSizeWithParticles; ak++)
							{
								roiManager("Select", ak);
								run("Measure");
								ParticlesRawIntDens=Array.concat(ParticlesRawIntDens, getResult("RawIntDen", 0));
								run("Clear Results");
							}
							ParticlesRawIntDensLgth = lengthOf(ParticlesRawIntDens);
							ParticlesRawIntDensRank = Array.rankPositions(ParticlesRawIntDens);
							Array.print(ParticlesRawIntDens);
							BiggestParticlesRank = ParticlesRawIntDensRank[ParticlesRawIntDensLgth-1];
							
						// Delete all unecessary ROI
							ParticlesToDelete = newArray();
							for(al=RoiManagerSize+2; al<RoiManagerSize+2+BiggestParticlesRank; al++)
							{
								ParticlesToDelete = Array.concat(ParticlesToDelete, al);
							}
							for(am=RoiManagerSize+BiggestParticlesRank+1+2; am<RoiManagerSizeWithParticles; am++)
							{
								ParticlesToDelete = Array.concat(ParticlesToDelete, am);
							}
						if(lengthOf(ParticlesToDelete)>0)
						{
							roiManager("Select", ParticlesToDelete);
							roiManager("Delete");
						}						
			        roiManager("Select", RoiManagerSize + 2);
					roiManager("Rename", "Root_auto");
				// Clear the background					
			        run("Make Inverse");
			        setForegroundColor(0, 0, 0);
			        fill();
			        
			   //Prepare the image for future process
			        run("Select None");
			        run("Invert");
			        setBatchMode("exit and display");
			        run("Tile");
			        selectWindow(OriImageName);
			        roiManager("Show All");
			        selectWindow(BasalImageName+"_root");
			        roiManager("Show All");
			        selectWindow(BasalImageName+"_root hair");
			        roiManager("Show All");
			        
			    // Allow a manual adjustment of obvious thesholding mistakes
			    	RoiManagerSize = roiManager("count");
			        run("Select None");
			        setTool("Rectangle");
			        setForegroundColor(0, 0, 0);
			        waitForUser("If needed, correct obvious thresholding mistakes on the root hair threshold image \n (filling (shortcut: F) a polygonal selection for example)");
		        
		        // Delete possibly newly created selections to make some cleaning
			        setBatchMode(true);
			        RoiManagerSizeCustom = roiManager("count");
			        if (RoiManagerSizeCustom == RoiManagerSize)
			        {}
			        else if (RoiManagerSizeCustom > RoiManagerSize)
			        {
			        	SelectionToDelete = newArray();
			        	for(h=RoiManagerSize; h<RoiManagerSizeCustom; h++)
			        	{
			        		SelectionToDelete = Array.concat(SelectionToDelete, h);
			        	}
			        	roiManager("Select", SelectionToDelete);
			        	roiManager("Delete");
			        }
		        
		        // Memorize in a ROI the manually adjusted root hair edge
			        selectWindow(BasalImageName+"_root hair");
			        run("Select None");
			        run("Create Selection");
			        run("Make Inverse");
			        roiManager("Add");
			        roiManager("Select", RoiManagerSize);
			        roiManager("Rename", "Root hair_custom");
			        
			// 2-Skelotonize the root to get the medium line

				// Skeletonization step
					selectWindow(BasalImageName+"_root");
					run("Skeletonize");
					run("Invert");
				
				/*Recover only the longest path of the obtained skeleton*/
			        run("Analyze Skeleton (2D/3D)", "prune=none calculate");
			        run("Clear Results");// Some cleaning
			        selectWindow("Tagged skeleton");// Some cleaning
			        close();// Some cleaning
					selectWindow(RootImageName); // some cleaning
					close();// some cleaning
			        selectWindow("Longest shortest paths");
			        run("Threshold...");
			        setThreshold(95, 97);
			        run("Convert to Mask");
			        selectWindow("Longest shortest paths");
			        run("Options...", "iterations=3 count=1 do=Dilate");
			        
			        // Remove deconected paths
				        RoiManagerSize = roiManager("count");
				        run("Analyze Particles...", "size=0-Infinity add");
				        
				        //Find the biggest ROI and delete it
							RoiManagerSizeWithParticles = roiManager("count");
					        if(RoiManagerSizeWithParticles==RoiManagerSize+1){};
					        else{
								ParticlesRawIntDens=newArray();
								
							// Measure RawIntDens of all ROI and find the biggest one
								run("Set Measurements...", "integrated display redirect=None decimal=2");
								for (an=RoiManagerSize; an<RoiManagerSizeWithParticles; an++)
								{
									roiManager("Select", an);
									run("Measure");
									ParticlesRawIntDens=Array.concat(ParticlesRawIntDens, getResult("RawIntDen", 0));
									run("Clear Results");
								}
								ParticlesRawIntDensLgth = lengthOf(ParticlesRawIntDens);
								ParticlesRawIntDensRank = Array.rankPositions(ParticlesRawIntDens);
								BiggestParticlesRank = ParticlesRawIntDensRank[ParticlesRawIntDensLgth-1];
								
							// Delete all unecessary ROI
								ParticlesToDelete = newArray();
								for(ao=RoiManagerSize; ao<RoiManagerSize+BiggestParticlesRank; ao++)
								{
									ParticlesToDelete = Array.concat(ParticlesToDelete, ao);
								}
								for(ap=RoiManagerSize+BiggestParticlesRank+1; ap<RoiManagerSizeWithParticles; ap++)
								{
									ParticlesToDelete = Array.concat(ParticlesToDelete, ap);
								}
							if(lengthOf(ParticlesToDelete)>0)
							{
								roiManager("Select", ParticlesToDelete);
								roiManager("Delete");
							}
					    }
				        roiManager("Select", RoiManagerSize);
				        run("Make Inverse");
				        setForegroundColor(255, 255, 255);
				        run("Fill", "slice");
				        roiManager("Select", RoiManagerSize);
				        roiManager("Delete");
			        
			        // Get a clean skelet
			        	run("Skeletonize");
			        
			        // Make a line selection for the medium path (Idea find in this discussion: http:// forum.imagej.net/t/measuring-skeletal-length/1262/9)
						// find end points
							run("Duplicate...", "title=[Longest shortest paths_2]");
							run("Duplicate...", "title=[Longest shortest paths_fin]");
							selectWindow("Longest shortest paths"); 
							run("Options...", "iterations=1 count=7 do=Erode");
							imageCalculator("Subtract create", "Longest shortest paths_2","Longest shortest paths"); 
							selectWindow("Result of Longest shortest paths_2");
						
						// Get "Head" and "Tail" points (Remark: tail point unneccesary in our case)
							run("Invert");							
							run("Find Maxima...", "noise=10 output=[Point Selection]");	
							getSelectionCoordinates(x, y);
							
						// Close unneccesary windows
							selectWindow("Longest shortest paths");
							close();
							selectWindow("Longest shortest paths_2");
							close();
							selectWindow("Result of Longest shortest paths_2");
							close();
							
							// Ask for user to define the tip of the root
								setBatchMode("exit and display");
								run("Tile");
								selectWindow(OriImageName);// Some workspace organization
								run("Select All");// Some workspace organization
								run("To Selection");// Some workspace organization
								run("Select None");// Some workspace organization
								roiManager("Show All");// Some workspace organization
			        			roiManager("Show None");// Some workspace organization
								makeSelection("point",x,y);
								run("Point Tool...", "type=Dot color=Green size=[Extra Large] label");
								HeadDefinitionRemark=getBoolean("Does the green dot n°1 on the grey level image define the root tip? \n If not, the green dot n°2 will be consider as the root tip");
								if (HeadDefinitionRemark == 1)
								{
									HEADX=x[0];
									HEADY=y[0];
								}
								else
								{
									HEADX=x[1];
									HEADY=y[1];
								}
								run("Point Tool...", "type=Hybrid color=Yellow size=Small label");
								
						// Find every pixel position along skeleton
							setBatchMode(true);
							selectWindow("Longest shortest paths_fin");
							getHistogram(values, counts, 256);  
							LENG=counts[255]; 
							COORDX=newArray(LENG-1); 
							COORDY=newArray(LENG-1); 
			        
						// To scan the neighboors 
							selectWindow("Longest shortest paths_fin");
							run("Duplicate...", "title=[Longest shortest paths_fin2]");
							selectWindow("Longest shortest paths_fin");
							seqalongline(HEADX, HEADY, LENG, COORDX, COORDY);
							makeSelection("Polyline", COORDX, COORDY);
			
						// Simplify line deduce from skeleton
							COORDX2=newArray();
							COORDY2=newArray();
							for(j=0; j<LENG-1; j+=200)// ***** ADJUST THE INCREMENT TO DELET POINT (i.e. "j+=...")
							{
								COORDX2 = Array.concat(COORDX2, COORDX[j]);
								COORDY2 = Array.concat(COORDY2, COORDY[j]);
							}
					
						// Memorize a selection for root medium line
							makeSelection("Polyline", COORDX2, COORDY2);
							roiManager("Add");
					        roiManager("Select", RoiManagerSize);
					        roiManager("Rename", "Root medium line_auto");
					        selectWindow("Longest shortest paths_fin");// some cleaning
					        close();// some cleaning
					        selectWindow("Longest shortest paths_fin2");// some cleaning
					        close();// some cleaning
			
				// Allow a manual adjusment of medium line
			        setBatchMode("exit and display");
			        resetThreshold();
			        selectWindow(OriImageName);
			        roiManager("Show All");
			        roiManager("Show None");
			        roiManager("Select", RoiManagerSize);
			        run("Line Width...", "line=1");
			        waitForUser("Make some adjustment of the medium line if you need it \n Note: hold 'Alt' and click on a point to remove it");
			        roiManager("Add");
			        roiManager("Select", RoiManagerSize + 1);
			        roiManager("Rename", "Root medium line_custom");
			        getSelectionCoordinates(COORDX2Custom, COORDY2Custom);
			        RoiManagerSize = roiManager("count");
	
	        // 3-Manual definition of artifacts and automatic recovery of its distance from root tip
	        /*
			GENERAL SIGNIFICATION OF THE STRINGS ABBREVIATIONS
			W = Width
			H = Height
			Can = Caneva (e.d. total image)
			Sel = Selection
			String with "W" or "H" with "Vx" = Width or Height value in pixel unit
			String with "W" or "H" without "Vx" = Width or Height value in µm unit
			VxW = Widht in µm of 1 pixel
			IntToSelMax = number of consecutive selections in which we want to find the root hair lenght maximum
			Int = adjustment of IntToSelMax in order to fit more the initiale settings
			*/
	        	//Work space organization
		        	run("Tile");
		        	selectWindow(BasalImageName+"_root hair");
		        	roiManager("Show All");
					roiManager("Show None");
	
				// Creat arrays to recover all remarks selection min and max distance from root tip
			        Remark1MinLeft = newArray();
					Remark2MinLeft = newArray();
					Remark3MinLeft = newArray();
					Remark4MinLeft = newArray();
					Remark1MaxLeft = newArray();
					Remark2MaxLeft = newArray();
					Remark3MaxLeft = newArray();
					Remark4MaxLeft = newArray();
					Remark1MinRight = newArray();
					Remark2MinRight = newArray();
					Remark3MinRight = newArray();
					Remark4MinRight = newArray();
					Remark1MaxRight = newArray();
					Remark2MaxRight = newArray();
					Remark3MaxRight = newArray();
					Remark4MaxRight = newArray();
					
	        	// Ask for user if he wants to make remark for some zone
					Remark=getBoolean("Do you want to make some remark for some zone?");
					Side=newArray(1,0);// default choice for next dialog box
					RemarkChoice = Remark1;// default choice for next dialog box
					if (Remark == 1)
					{
						do
							{
								// Ask the user to pinpoint the region he wants to remark
									roiManager("Show All");
									roiManager("Show None");
									setTool("polygon");
									waitForUser("Frame the region you want to highligth");
									roiManager("Add");
									
								// Ask the user for the side and the type of remark associate to each position he pinpointed
									Dialog.create("Remark: Precise side and type of remark");
									itemsSide = newArray("Left side","Right side");
									Dialog.addCheckboxGroup(1,2,itemsSide,Side);
									itemsRemark = newArray(Remark1,Remark2,Remark3,Remark4);
									Dialog.addRadioButtonGroup("Type of remark", itemsRemark, 4, 1, RemarkChoice);
									Dialog.show();
									Side=newArray();
									for(k=0; k<=1; k++)
										{
											SideConc= Dialog.getCheckbox();
											Side = Array.concat(Side, SideConc);
										}
									RemarkChoice=Dialog.getRadioButton();
								
								// Rename the selection in ROI Manager
									RoiManagerSize2 = roiManager("count");
									roiManager("Select", RoiManagerSize2-1);
									roiManager("Rename", (RoiManagerSize2-RoiManagerSize)+"_"+RemarkChoice+"_L"+Side[0]+"_R"+Side[1]);
								/*
								Get remark min and max distances from root tip
								---------------------------------------------
								RML = Root Medium Line
								method: analyse triangle ABC formed by one point of the remark selection (A apex), and one segment of RML (B and C apex)
								(B apex): segment side closer from root tip ; (C apex): segment side farther from root tip
								With:	AI = median of the triangle (emerging from A)
										(I) = intersection between AI and BC
										D = the closest point from A on RML
										
								For each point of the remark selection:
									1- Measure AI length between A and all RML segments
									2- Recover RML segment for which AI is the smallest
									3- Segment the closest segment px/px and measure distance between A and each px
									4- Recover the coordinates of the closest px from A of the previous step: this is D
									5- Measure the length of the RML from the root tip until D
								Recover only min and max length between root tip and all D defined previously								
								*/
								
										getSelectionCoordinates(RemarkXCoordinates, RemarkYCoordinates); // Revover all coordinates of remark selections points
										RemarkXCoordinatesLength = lengthOf(RemarkXCoordinates); // Recover the number of point to analyse in remark selection
										COORDX2CustomLength = lengthOf(COORDX2Custom); // Recover the number of point to analyse on the custom RML
										AllRMLUntilD = newArray(); // creat an array to recover all RML measured until all D defined from all remark selection point
																														
									for(ag = 0; ag<RemarkXCoordinatesLength; ag++) // to analyse one by one points of the remark selection
									{
										// Find from which RML segments selection point coordinates is closer (look for AI minimum length)		
											MinRemarkMedianeFromRML = newArray();
											for(l=0; l<COORDX2CustomLength-1; l++)
											{
												run("Clear Results");
												ABLength = length( RemarkXCoordinates[ag], RemarkYCoordinates[ag], COORDX2Custom[l], COORDY2Custom[l] );
												ACLength = length( RemarkXCoordinates[ag], RemarkYCoordinates[ag], COORDX2Custom[l+1], COORDY2Custom[l+1] );
												BCLength = length( COORDX2Custom[l], COORDY2Custom[l], COORDX2Custom[l+1], COORDY2Custom[l+1] );
												AILength = AI( ABLength, ACLength, BCLength );
												MinRemarkMedianeFromRML = Array.concat(MinRemarkMedianeFromRML, AILength);
											}
											MinRemarkMedianeFromRMLRanked = Array.rankPositions(MinRemarkMedianeFromRML);
											MinRemarkMedianeFromRMLMinRank = MinRemarkMedianeFromRMLRanked[0];
										
										// Define the number of cut necessarry to segement px/px the closest RML segment
											ClosestRMLLengthVx = length(COORDX2Custom[MinRemarkMedianeFromRMLMinRank], COORDY2Custom[MinRemarkMedianeFromRMLMinRank], COORDX2Custom[MinRemarkMedianeFromRMLMinRank+1], COORDY2Custom[MinRemarkMedianeFromRMLMinRank+1]);
											NbOfCut = floor(ClosestRMLLengthVx);

										// Make a more segmented root medium line (inspired from http://forum.imagej.net/t/placing-a-point-at-divided-lengths-of-a-line/5820)
											CoordXSML = newArray(); //Array to contain the X coordinates of the new segmented line
											CoordYSML = newArray(); //Array to contain the Y coordinates of the new segmented line
											
										// Define the increment necessary on X and Y to cut the desired nb of time
											xlength = COORDX2Custom[MinRemarkMedianeFromRMLMinRank + 1] - COORDX2Custom[MinRemarkMedianeFromRMLMinRank];
											ylength = COORDY2Custom[MinRemarkMedianeFromRMLMinRank + 1] - COORDY2Custom[MinRemarkMedianeFromRMLMinRank];
											xinc = xlength / NbOfCut;
											yinc = ylength / NbOfCut;
											
										// Segment px/px the closet RML segment
											for(ah= 0; ah< NbOfCut; ah++)
											{
												CoordXSML = Array.concat(CoordXSML, COORDX2Custom[MinRemarkMedianeFromRMLMinRank] + xinc * ah);
												CoordYSML = Array.concat(CoordYSML, COORDY2Custom[MinRemarkMedianeFromRMLMinRank] + yinc * ah);
											}

										// Measure lengths between A and all px of the closest RML segment
											AllLengthsAtoPx = newArray(); // creat an array to recover all lengths between A and all px of the closest RML segment
											for(ai= 0; ai< NbOfCut; ai++)
											{
												AtoPxLength = length(RemarkXCoordinates[ag], RemarkYCoordinates[ag], CoordXSML[ai], CoordYSML[ai]);
												AllLengthsAtoPx = Array.concat(AllLengthsAtoPx, AtoPxLength);
											}

										// Recover D coordinates
											AllLengthsAtoPxRanked = Array.rankPositions(AllLengthsAtoPx);						  					
											MinLengthAtoPxRank = AllLengthsAtoPxRanked[0];
											DCoorX = CoordXSML[MinLengthAtoPxRank];
											DCoorY = CoordYSML[MinLengthAtoPxRank];
									
										// Measure min remark distance from root tip by creating a new RML ending at D
											TempRMLRoiXpoints = Array.trim(COORDX2Custom, MinRemarkMedianeFromRMLMinRank+1);
											TempRMLRoiXpoints = Array.concat(TempRMLRoiXpoints, DCoorX);
											TempRMLRoiYpoints = Array.trim(COORDY2Custom, MinRemarkMedianeFromRMLMinRank+1);
											TempRMLRoiYpoints = Array.concat(TempRMLRoiYpoints, DCoorY);
						  					makeSelection("polyline", TempRMLRoiXpoints, TempRMLRoiYpoints);							
						  					run("Clear Results");
						  					run("Measure");
						  					RemarkPointPos = getResult("Length",0);
						  					AllRMLUntilD = Array.concat(AllRMLUntilD, RemarkPointPos);
						  			} // end of the loop analysing all points of the remark selection

									// Recover min and max RML until D
						  					Array.getStatistics(AllRMLUntilD, MinRemarkPos, MaxRemarkPos, mean, stdDev); //Min and max are what to keap at the end
			
								// Increment remark position in the apropriate array (sorted by side/type of remark)
									if (Side[0] == 1)// if left side of the root is pinpoint, creat an array recording the distance (µm) from the root tip of the starting and ending of the selection
										{
											if (RemarkChoice == Remark1)
												{
													Remark1MinLeft = Array.concat(Remark1MinLeft, MinRemarkPos);
													Remark1MaxLeft = Array.concat(Remark1MaxLeft, MaxRemarkPos);									
												}
											else if (RemarkChoice == Remark2)
												{
													Remark2MinLeft = Array.concat(Remark2MinLeft, MinRemarkPos);
													Remark2MaxLeft = Array.concat(Remark2MaxLeft, MaxRemarkPos);									
												}
											else if (RemarkChoice == Remark3)
												{
													Remark3MinLeft = Array.concat(Remark3MinLeft, MinRemarkPos);
													Remark3MaxLeft = Array.concat(Remark3MaxLeft, MaxRemarkPos);									
												}
											else if (RemarkChoice == Remark4)
												{
													Remark4MinLeft = Array.concat(Remark4MinLeft, MinRemarkPos);
													Remark4MaxLeft = Array.concat(Remark4MaxLeft, MaxRemarkPos);									
												}
										}
									else {}
										
									if (Side[1] == 1) // if right side of the root is pinpoint, creat an array recording the distance (µm) from the root tip of the starting and ending of the selection
										{
											if (RemarkChoice == Remark1)
												{
													Remark1MinRight = Array.concat(Remark1MinRight, MinRemarkPos);
													Remark1MaxRight = Array.concat(Remark1MaxRight, MaxRemarkPos);									
												}
											else if (RemarkChoice == Remark2)
												{
													Remark2MinRight = Array.concat(Remark2MinRight, MinRemarkPos);
													Remark2MaxRight = Array.concat(Remark2MaxRight, MaxRemarkPos);									
												}
											else if (RemarkChoice == Remark3)
												{
													Remark3MinRight = Array.concat(Remark3MinRight, MinRemarkPos);
													Remark3MaxRight = Array.concat(Remark3MaxRight, MaxRemarkPos);									
												}
											else if (RemarkChoice == Remark4)
												{
													Remark4MinRight = Array.concat(Remark4MinRight, MinRemarkPos);
													Remark4MaxRight = Array.concat(Remark4MaxRight, MaxRemarkPos);									
												}
										}
									else {}
									Remark=getBoolean("Do you want to make another remark for another zone?");
								} while (Remark == 1); // End of the loop to make a remark on a zone and get its distance from the root tip
								
						} // End of the loop to make a remark on a zone and get its distance from the root tip
						else
						{} // If there is no remark to do on the picture
						run("Clear Results"); // some cleaning
						
					//Define length of remarks distances from root tip arrays --> use for the final table annotation
						lghtRemark1Left = lengthOf(Remark1MinLeft);
						lghtRemark2Left = lengthOf(Remark2MinLeft);
						lghtRemark3Left = lengthOf(Remark3MinLeft);
						lghtRemark4Left = lengthOf(Remark4MinLeft);
						lghtRemark1Right = lengthOf(Remark1MinRight);
						lghtRemark2Right = lengthOf(Remark2MinRight);
						lghtRemark3Right = lengthOf(Remark3MinRight);
						lghtRemark4Right = lengthOf(Remark4MinRight);
	
			// 4-Straighten the root
		        selectWindow(BasalImageName+"_root hair");
				roiManager("Select", RoiManagerSize-1); // select custom medium line ROI
		        run("Straighten...", "title=["+BasalImageName+"_root hair] line=1500"); // ***** ADJUST THE LINE THICKNESS
		        rename(BasalImageName+"_straighten");
		        selectWindow(BasalImageName+"_root hair");// some cleaning
				close(); // some cleaning
				selectWindow(BasalImageName+"_straighten");
		        setOption("BlackBackground", true);
				StraighteningChecking=getBoolean("Is the straigthening OK?");
				if(StraighteningChecking == 1)
					{		        
						// prepare image for root hair length calculation
							run("Make Binary");
							run("Divide...", "value=255");
					        run("Rotate 90 Degrees Left");	
					
			// 5-Scan the root with a rectangular selection to get root hair length     
	        	// Get and set all values necessary to make the selection scanning
			        CanW1Vx = getWidth();
			        CanH1Vx = getHeight();
			        SelW1Vx=CanW1Vx/2;
			        SelH1Vx=(SelH1)*(1/(VxH));
			        StartH1PosVx=(StartH1Pos)*(1/(VxH));
	        	
	        	// LEFT PART OF THE ROOT PROCESSING
	        		// Make the first selection with custom settings for the height and the begging of the measurements
	        		// The selection is made so that the middle of the set heigth is located on the setted beginning
				        selectWindow(BasalImageName+"_straighten");
				        setBatchMode(true);
				        makeRectangle(0,CanH1Vx-StartH1PosVx-(SelH1Vx/2), SelW1Vx, SelH1Vx);
				        getSelectionCoordinates(xCoordinates, yCoordinates);
				        SelCoorX = xCoordinates[0];
				        SelCoorY = yCoordinates[0];
				        SelPos = (CanH1Vx-SelCoorY-(SelH1Vx/2))*VxH;
				        
	        		// Measure the white area (in pixel) presents in the selection (ex: a value of 13 means there 13 white pixels)
				        run("Set Measurements...", "integrated display redirect=None decimal=2");
				        run("Measure");
				        setResult("Mean distance from the tip (µm)",0,SelPos);
				        updateResults;
	        
	        		// Moove the selection above the previous one and iterate the specified time
				        for(n=1; n<IterationMin; n++)
				        {
				            getSelectionCoordinates(xCoordinates, yCoordinates);
				            SelCoorX = xCoordinates[0];
				            SelCoorY = yCoordinates[0];
				            setSelectionLocation(0,(SelCoorY-SelH1Vx));
				            getSelectionCoordinates(xCoordinates, yCoordinates);
				            SelCoorX = xCoordinates[0];
				            SelCoorY = yCoordinates[0];
				            SelPos = (CanH1Vx-SelCoorY-(SelH1Vx/2))*VxH;
				            run("Measure");
				            setResult("Mean distance from the tip (µm)",n,SelPos);
				            updateResults;
				        }
				        
	        		// Shearch for Max value in "RawIntDen"
	        		// deduce the root hair lenght from the known white area and selection height
	        		// and associate it with the Mean distance from the tip (µm)
				        nbOfInts=floor(nResults()/IntToSelMax);
				        ArrayRHLInInt=newArray(IntToSelMax);
				        ArrayRHDInInt=newArray(IntToSelMax);
				        ArrayRHLenghts=newArray(nbOfInts);
				        ArrayRHDistances=newArray(nbOfInts);
				        
				        for(o=0; o<nResults(); o+=IntToSelMax)
				        {
				            for(p=0; p<IntToSelMax; p++)
				            {
				                ArrayRHLInInt[p]=getResult("RawIntDen", p+o);
				                ArrayRHDInInt[p]=getResult("Mean distance from the tip (µm)", p+o);
				            }
				            Array.getStatistics(ArrayRHLInInt, min, max, mean, stdDev);
				            ArrayRHLenghts[o/IntToSelMax]=(max/SelH1Vx)*VxH; // deduce the root hair lenght and convert it in µm
				            rankPosArrRHLInInt = Array.rankPositions(ArrayRHLInInt);// recover the array position of each value according to the size of this value
				            ArrayRHDistances[o/IntToSelMax]=ArrayRHDInInt[rankPosArrRHLInInt[IntToSelMax-1]];// recover the "Mean distance from the tip (µm)" associate with the position of the max area
				        }
	        
	        		// Creat a chart with the array values + add the distance from the root tip + add chosen settings
				        run("Clear Results");
				        setResult(0, 0, OriImageName);
				        setResult(1, 0, "");
				        setResult(2, 0, "");
				        setResult(3, 0, "");
				        setResult(4, 0, "");
				        setResult(5, 0, "");
				        setResult(6, 0, "");
				        setResult(7, 0, "");
				        setResult(0, 1, "Starting point for measurement (µm from root tip)");
				        setResult(1, 1, StartH1Pos);
				        setResult(2, 1, "");
				        setResult(3, 1, "");
				        setResult(4, 1, "");
				        setResult(5, 1, "");
				        setResult(6, 1, "");
				        setResult(7, 1, "");
				        setResult(0, 2, "Ending point for measurement (µm from root tip)");
				        setResult(1, 2, StopH1Pos);
				        setResult(2, 2, "");
				        setResult(3, 2, "");
				        setResult(4, 2, "");
				        setResult(5, 2, "");
				        setResult(6, 2, "");
				        setResult(7, 2, "");
				        setResult(0, 3, "Height of the analysis selection (µm)");
				        setResult(1, 3, SelH1);
				        setResult(2, 3, "");
				        setResult(3, 3, "");
				        setResult(4, 3, "");
				        setResult(5, 3, "");
				        setResult(6, 3, "");
				        setResult(7, 3, "");
				        setResult(0, 4, "Int to select the root hair lenght maxima");
				        setResult(1, 4, IntToSelMax);
				        setResult(2, 4, "");
				        setResult(3, 4, "");
				        setResult(4, 4, "");
				        setResult(5, 4, "");
				        setResult(6, 4, "");
				        setResult(7, 4, "");
				        setResult(0, 5, "");
				        setResult(1, 5, "");
				        setResult(2, 5, "");
				        setResult(3, 5, "");
				        setResult(4, 5, "");
				        setResult(5, 5, "");
				        setResult(6, 5, "");
				        setResult(7, 5, "");
				        setResult(0, 6, "Image title");
				        setResult(1, 6, "Root hair size (µm)");
				        setResult(2, 6, "Mean distance from the tip (µm)");
				        setResult(3, 6, "Side of the root");
				        setResult(4, 6, Remark1);
				        setResult(5, 6, Remark2);
				        setResult(6, 6, Remark3);
				        setResult(7, 6, Remark4);
				        
				        for(q=0; q<nbOfInts; q++) 
				        {
				            setResult(0, q+7, OriImageName);
				            setResult(1, q+7, ArrayRHLenghts[q]);
				            setResult(2, q+7, ArrayRHDistances[q]);
				            setResult(3, q+7, "Left");
				            for(r=0; r<lghtRemark1Left; r++)
				            	{
				            		if ((getResult(4,q+7)) == 0 && Remark1MinLeft[r]<=ArrayRHDistances[q] && ArrayRHDistances[q]<=Remark1MaxLeft[r])
				            			{
				            				setResult(4, q+7, "1");
				            			}
				            	}
				            for(s=0; s<lghtRemark2Left; s++)
				            	{
				            		if ((getResult(5,q+7)) == 0 && Remark2MinLeft[s]<=ArrayRHDistances[q] && ArrayRHDistances[q]<=Remark2MaxLeft[s])
				            			{
				            				setResult(5, q+7, "1");
				            			}
				            	}
				            for(t=0; t<lghtRemark3Left; t++)
				            	{
				            		if ((getResult(6,q+7)) == 0 && Remark3MinLeft[t]<=ArrayRHDistances[q] && ArrayRHDistances[q]<=Remark3MaxLeft[t])
				            			{
				            				setResult(6, q+7, "1");
				            			}
				            	}
				            for(u=0; u<lghtRemark4Left; u++)
				            	{
				            		if ((getResult(7,q+7)) == 0 && Remark4MinLeft[u]<=ArrayRHDistances[q] && ArrayRHDistances[q]<=Remark4MaxLeft[u])
				            			{
				            				setResult(7, q+7, "1");
				            			}
				            	}
				        }
				        setOption("ShowRowNumbers", false);
				        updateResults;
				        IJ.renameResults("Provisional result table");
	        
	        	// RIGHT PART OF THE ROOT PROCESSING
	        		// Make the first selection with custom settings for the height and the begging of the measurements
	        		// The selection is made so that the middle of the set heigth is located on the setted beginning
				        makeRectangle(SelW1Vx,CanH1Vx-StartH1PosVx-(SelH1Vx/2), SelW1Vx, SelH1Vx);
				        getSelectionCoordinates(xCoordinates, yCoordinates);
				        SelCoorX = xCoordinates[0];
				        SelCoorY = yCoordinates[0];
				        SelPos = (CanH1Vx-SelCoorY-(SelH1Vx/2))*VxH;
	        		// Measure the white area (in pixel) presents in the selection (ex: a value of 13 means there 13 white pixels)
				        run("Set Measurements...", "integrated display redirect=None decimal=2");
				        run("Measure");
				        setResult("Mean distance from the tip (µm)",0,SelPos);
				        updateResults;
	        
	        		// Moove the selection above the previous one and iterate the specified time
				        for(v=1; v<IterationMin; v++)
				        {
				            getSelectionCoordinates(xCoordinates, yCoordinates);
				            SelCoorX = xCoordinates[0];
				            SelCoorY = yCoordinates[0];
				            setSelectionLocation(SelW1Vx,(SelCoorY-SelH1Vx));
				            getSelectionCoordinates(xCoordinates, yCoordinates);
				            SelCoorX = xCoordinates[0];
				            SelCoorY = yCoordinates[0];
				            SelPos = (CanH1Vx-SelCoorY-(SelH1Vx/2))*VxH;
				            run("Measure");
				            setResult("Mean distance from the tip (µm)",v,SelPos);
				            updateResults;
				        }
	        		// Shearch for Max value in "RawIntDen"
	        		// deduce the root hair lenght from the known white area and selection height
	        		// and associate it with the Mean distance from the tip (µm)
				        nbOfInts=floor(nResults()/IntToSelMax);
				        ArrayRHLInInt=newArray(IntToSelMax);
				        ArrayRHDInInt=newArray(IntToSelMax);
				        ArrayRHLenghts=newArray(nbOfInts);
				        ArrayRHDistances=newArray(nbOfInts);
				        for(w=0; w<nResults(); w+=IntToSelMax)
				        {
				            for(aa=0; aa<IntToSelMax; aa++)
				            {
				                ArrayRHLInInt[aa]=getResult("RawIntDen", aa+w);
				                ArrayRHDInInt[aa]=getResult("Mean distance from the tip (µm)", aa+w);
				            }
				            Array.getStatistics(ArrayRHLInInt, min, max, mean, stdDev);
				            ArrayRHLenghts[w/IntToSelMax]=(max/SelH1Vx)*VxH; // deduce the root hair lenght and convert it in µm
				            rankPosArrRHLInInt = Array.rankPositions(ArrayRHLInInt);// recover the array position of each value according to the size of this value
				            ArrayRHDistances[w/IntToSelMax]=ArrayRHDInInt[rankPosArrRHLInInt[IntToSelMax-1]];// recover the "Mean distance from the tip (µm)" associate with the position of the max area
				        }
	        
	        		// Complet previously created chart
				        run("Clear Results");
				        selectWindow("Provisional result table");
				        IJ.renameResults("Results");
				
				        for(ab=0; ab<nbOfInts; ab++) 
				        {
				            setResult(0, nbOfInts+ab+7, OriImageName);
				            setResult(1, nbOfInts+ab+7, ArrayRHLenghts[ab]);
				            setResult(2, nbOfInts+ab+7, ArrayRHDistances[ab]);
				            setResult(3, nbOfInts+ab+7, "Right");
				            for(ac=0; ac<lghtRemark1Right; ac++)
				            	{
				            		if ((getResult(4,nbOfInts+ab+7)) == 0 && Remark1MinRight[ac]<=ArrayRHDistances[ab] && ArrayRHDistances[ab]<=Remark1MaxRight[ac])
				            			{
				            				setResult(4, nbOfInts+ab+7, "1");
				            			}
				            	}
				            for(ad=0; ad<lghtRemark2Right; ad++)
				            	{
				            		if ((getResult(5,nbOfInts+ab+7)) == 0 && Remark2MinRight[ad]<=ArrayRHDistances[ab] && ArrayRHDistances[ab]<=Remark2MaxRight[ad])
				            			{
				            				setResult(5, nbOfInts+ab+7, "1");
				            			}
				            	}
				            for(ae=0; ae<lghtRemark3Right; ae++)
				            	{
				            		if ((getResult(6,nbOfInts+ab+7)) == 0 && Remark3MinRight[ae]<=ArrayRHDistances[ab] && ArrayRHDistances[ab]<=Remark3MaxRight[ae])
				            			{
				            				setResult(6, nbOfInts+ab+7, "1");
				            			}
				            	}
				            for(af=0; af<lghtRemark4Right; af++)
				            	{
				            		if ((getResult(7,nbOfInts+ab+7)) == 0 && Remark4MinRight[af]<=ArrayRHDistances[ab] && ArrayRHDistances[ab]<=Remark4MaxRight[af])
				            			{
				            				setResult(7, nbOfInts+ab+7, "1");
				            			}
				            	} 
				        }
				        updateResults;
			        
			        // Save chart and ROI manager (just in case)
				        setBatchMode(false);
				        run("Input/Output...", "jpeg=85 gif=-1 file=.xls use use_file save_row");
				        saveAs("Results", outdir+"\\"+BasalImageName+".xls");
				        roiManager("Save", outdir+"\\"+ BasalImageName+"_roi.zip");
					} // end of the actions to do after straightening if this last was OK
					else // actions to do after straightening if this last wasn't OK
						{
							StraigthenErrorSummary = Array.concat(StraigthenErrorSummary, OriImageName);
						}
	    } //end of the loop for file ending with ".tif"
	} //end of the loop for the input folder's file list

// Some cleaning
run("Close All");
run("Clear Results");
print("\\Clear");

// To print the error summary
print("------- ERRORS SUMMARY -------");
StraigthenErrorSummaryLength = lengthOf(StraigthenErrorSummary);
for (ag=0; ag<StraigthenErrorSummaryLength; ag++)
	{
		ErrorToPrint = Array.slice(StraigthenErrorSummary, ag, ag+1);
		Array.print(ErrorToPrint);
	}

showMessage("Tada!");
// The end!

// ************************ FUNCTIONS DEFINITION ************************

// ______1ST SET OF FUNCTIONS (FOR ROOT MEDIUM LINE DEFINITION)______
	// Function to define a linear ROI from a white line
		function seqalongline(startX, startY, LENG, COORDX, COORDY) {
		  // reset HEADX and HEADY
			  HEADX = startX;
			  HEADY = startY;
			
			  X_OFFSET = newArray(-1, 0, 1, 1, 1, 0, -1, -1); 
			  Y_OFFSET = newArray(1, 1, 1, 0, -1, -1, -1, 0); 
			  
				for(k=0; k<LENG-1; k++)
				{ 
				  	for(l=0; l<8; l++)
				    { 
						neighbor = getPixel(HEADX+X_OFFSET[l], HEADY+Y_OFFSET[l]); 
						if (neighbor == 255)
						{ 
							COORDX[k]=HEADX; 
						    COORDY[k]=HEADY; 
						    setPixel(HEADX, HEADY, 100); 
						    HEADX=HEADX+X_OFFSET[l]; 
						    HEADY=HEADY+Y_OFFSET[l]; 
						    l=8; // break (quit the loop) 
				      	} 
				    } 
				}
		}

// _______2ND SET OF FUNCTIONS (TO STORE POSITIONS ALONG THE ROOT OF REMARKS DONE ON THE PICTURE)______
	// Function to return length between 2 points with cartesian coordinates
		function length( x_0, y_0, x_1, y_1 )
			{
				return sqrt( pow( x_0 - x_1, 2 ) + pow( y_0 - y_1, 2 ) );
			}
	
	// Function to return length of median extract from A of ABC triangle 
		function AI( AB, AC, BC )
			{
				return sqrt((pow( AB, 2 )+pow( AC, 2 )-(0.5*pow( BC, 2 )))/2);
