# Supplementary material for: Root Hair Sizer: an algorithm for high throughput recovery of different root hair and root developmental parameters
Source: Plant Methods. 2019 Sep 4;15:104. doi: 10.1186/s13007-019-0483-z (PMC6724272; doi:10.1186/s13007-019-0483-z)
Supplement: Supplementary file 6 — Additional file 6: Script 2. RHS sub-algorithm that can be run directly in Fiji or ImageJ using ROI generated by RHS main algorithm. [file 13007_2019_483_MOESM6_ESM.ijm]

/*
______________________________AIM OF THE MACRO______________________________
Gets root hair lenght depending of the distance from the root tip
Also recovers some artefacts (for exemple: bubble, dust, other...) that could distort the result
-->the distance of this artefacts from the root tip will be annotated in the final table to allow further data sorting during analysis

_________________________________REQUIREMENTS________________________________
STARTING POINT:
	focused .tif image (for instance: a maximal or sum projection of a Z-stack)
	ROI generated with the macro "Root Hair Sizer_1_focused photo to RH length-DataSupplPM1.ijm"
	In the first dialog box, give the same remarks names than given running "Root Hair Sizer_1_focused photo to RH length-DataSupplPM1.ijm"

_____________________________PROCESSING SUMMARY_____________________________
1-Make a binary image of the root hair using the ROIs generated with the macro "Root Hair Sizer_1_focused photo to RH length-DataSupplPM1.ijm"
2-With remarks defined with macro "Root Hair Sizer_1_focused photo to RH length-DataSupplPM1.ijm", automatic recovery of remarks' distance from root tip
3-Straighten the root following the medium line
4-Scan the straigthen root with a thin rectangular selection to get root hair length with formula: root hair length = White area in the selection/selection heigh

NOTE: Steps higlight with "*****" can be adjust depending of the type of processed images

*/

// Define necessary settings and give them default values
		StartH1Pos=0; // define the distance from the root tip where to start the measurement
		StopH1Pos=10000; // define the distance from the root tip where to stop the measurement
		SelH1=8; // define the heigh of the selection that will measure the root hair length
		IntToSelMax=10; // define the data interval size in which to select in a group of consecutiv root hairs the tallest one
		Remark1 = "Remark n°1" // define optional remark n°1
		Remark2 = "Remark n°2"// define optional remark n°2
		Remark3 = "Remark n°3" // define optional remark n°3
		Remark4 = "Remark n°4" // define optional remark n°4
	
	// Creat and display a dialog box
		Dialog.create("Setting for the area analysis");
		Dialog.addString("Starting point for measurement (µm from root tip)", StartH1Pos);
		Dialog.addString("Ending point for measurement (µm from root tip)", StopH1Pos);
		Dialog.addString("Height of the analysis area selection (µm)", SelH1);
		Dialog.addString("Interval to select the root hair lenght maxima", IntToSelMax);
		Dialog.addString("Remark n°1", Remark1);
		Dialog.addString("Remark n°2", Remark2);
		Dialog.addString("Remark n°3", Remark3);
		Dialog.addString("Remark n°3", Remark4);
		Dialog.show();
	
	// Recover data setted in dialog box
		StartH1Pos = Dialog.getString();
		StopH1Pos = Dialog.getString();
		SelH1 = Dialog.getString();
		IntToSelMax = Dialog.getString();
		Remark1 = Dialog.getString();
		Remark2 = Dialog.getString();
		Remark3 = Dialog.getString();
		Remark4 = Dialog.getString();
		
	// Convert strings to an integer for elements that need it
		StartH1Pos=parseInt(StartH1Pos);
		StopH1Pos=parseInt(StopH1Pos);
		SelH1=parseInt(SelH1);
		IntToSelMax=parseInt(IntToSelMax);
		
	// Creat data that will be use for step 6
		IterationMax=((StopH1Pos) - (StartH1Pos))/SelH1;
		IterationMin=floor(floor(IterationMax)/IntToSelMax)*IntToSelMax;

// Select input folder for image
	indir1 = getDirectory("Choose input directory of images");
	Filelist1 = getFileList(indir1);
	Filelist1Length = lengthOf(Filelist1);
	
// Select input folder for ROI
	indir2 = getDirectory("Choose input directory of ROI");

// Create output folder under selected input
	// Define today's date
		MonthNames = newArray("01","02","03","04","05","06","07","08","09","10","11","12");
		getDateAndTime(year, month, dayOfWeek, dayOfMonth, hour, minute, second, msec);
		YearSubstring = substring(year,2,4);
		if(dayOfMonth<=9)
		{
			dayOfMonthName = "0"+dayOfMonth;
		}
		else
		{
			dayOfMonthName = dayOfMonth;
		}
		TimeString = ""+YearSubstring+""+MonthNames[month]+""+dayOfMonthName+"";
	PreOutdir = getDirectory("Choose output Directory");
	outdir = PreOutdir+""+TimeString+"-RH length_max out of "+IntToSelMax+" values";
	File.makeDirectory(outdir+"/");
	
	run("Clear Results"); // some cleaning just in case

// Iterate and process all .tif files in input folder
	for(a=0; a<Filelist1Length; a++)
	{
	    OriImageName=Filelist1[a];
	    path1=indir1+"\\"+OriImageName;
	    
	    if(endsWith(OriImageName, ".tif"))
	    {
	        // Close already opened windows
				run("Close All");
				run("Clear Results");
				print("\\Clear");
				
				
			
// Recover the file name without the "." extension
		        dotIndex = indexOf(OriImageName,".");
 
		        BasalImageName = substring(OriImageName,0,dotIndex);
	        
			// 1-Make a binary image of the root hair using the ROIs generated with the macro "RH2to4_SumSliceRGB images_to_RHlenght-v4-MG.ijm"
		        // Open the image to recover its caneva size
			        open(path1);
			        OriImageCanW1Vx = getWidth();
			        OriImageCanH1Vx = getHeight();
			        getVoxelSize(VxW, VxH, VxDepth, VxUnit);
			        close(); // This image is no more usefull
	
		        // Creat a binary image with the same size as for the grey level picture
			        newImage(BasalImageName+"_root hair", "8-bit black", OriImageCanW1Vx, OriImageCanH1Vx, 1);
					setVoxelSize(VxW, VxH, VxDepth, VxUnit);
			        
			    // To clean ROI manager, just in case
					run("ROI Manager...");
				    makePoint(0, 0);
					roiManager("Add");
					roiManager("Deselect");
					roiManager("Delete");
					
		        // Open ROI
			        path2=indir2+"\\"+BasalImageName+"_roi.zip";
			        open(path2);
					roiManager("Select", 3);
					setForegroundColor(255, 255, 255);
				    run("Fill", "slice");
				
	        // 2-Automatic recovery of remarks (defined with macro "RH2to4_SumSliceRGB images_to_RHlenght-v4-MG.ijm") distance from root tip
			/*
			GENERAL SIGNIFICATION OF THE STRINGS ABBREVIATIONS
			W = Width
			H = Height
			Can = Caneva (e.d. total image)
			Sel = Selection
			String with "W" or "H" with "Vx" = Width or Height value in pixel unit
			String with "W" or "H" without "Vx" = Width or Height value in µm unit
			VxW = Widht in µm of 1 pixel
			IntToSelMax = number of consecutive selections in which we want to find the root hair lenght maximum
			Interval = adjustment of IntToSelMax in order to fit more the initiale settings
			*/	
	        	// Define different arrays according to type type of remark and its side
			        Remark1MinLeft = newArray();
					Remark2MinLeft = newArray();
					Remark3MinLeft = newArray();
					Remark4MinLeft = newArray();
					Remark1MaxLeft = newArray();
					Remark2MaxLeft = newArray();
					Remark3MaxLeft = newArray();
					Remark4MaxLeft = newArray();
					Remark1MinRight = newArray();
					Remark2MinRight = newArray();
					Remark3MinRight = newArray();
					Remark4MinRight = newArray();
					Remark1MaxRight = newArray();
					Remark2MaxRight = newArray();
					Remark3MaxRight = newArray();
					Remark4MaxRight = newArray();

				// Actions to do on each remarks defined with the macro "RH2to4_SumSliceRGB images_to_RHlenght-v4-MG.ijm"
					// To get the custom medium line coordinates
						roiManager("Select", 5);
				        roiManager("Rename", "Root medium line_custom");
				        getSelectionCoordinates(COORDX2Custom, COORDY2Custom);
				    RoiManagerSize1 = roiManager("count");
					for (b=6; b<RoiManagerSize1; b++)
					{					
						roiManager("Select", b);					

						// Define the type and side of the remark according to the name of the ROI
							ROIname = getInfo("roi.name");
							ROInameLgth = lengthOf(ROIname);
							ROIRemark = substring(ROIname,2,ROInameLgth-6);
							ROISide=newArray();
							ROISide=Array.concat(ROISide, substring(ROIname, ROInameLgth-4, ROInameLgth-3));
							ROISide=Array.concat(ROISide, substring(ROIname, ROInameLgth-1, ROInameLgth));
							Array.print(ROISide);
						
						/*Get remark min and max distances from root tip
						---------------------------------------------
						RML = Root Medium Line
						method: analyse triangle ABC formed by one point of the remark selection (A apex), and one segment of RML (B and C apex)
						(B apex): segment side closer from root tip ; (C apex): segment side farther from root tip
						With:	AI = median of the triangle (emerging from A)
								(I) = intersection between AI and BC
								D = the closest point from A on RML
								
						For each point of the remark selection:
							1- Measure AI length between A and all RML segments
							2- Recover RML segment for which AI is the smallest
							3- Segment the closest segment px/px and measure distance between A and each px
							4- Recover the coordinates of the closest px from A of the previous step: this is D
							5- Measure the length of the RML from the root tip until D
						Recover only min and max length between root tip and all D defined previously								
						*/
							getSelectionCoordinates(RemarkXCoordinates, RemarkYCoordinates); // Revover all coordinates of remark selections points
							RemarkXCoordinatesLength = lengthOf(RemarkXCoordinates); // Recover the number of point to analyse in remark selection
							COORDX2CustomLength = lengthOf(COORDX2Custom); // Recover the number of point to analyse on the custom RML
							AllRMLUntilD = newArray(); // creat an array to recover all RML measured until all D defined from all remark selection point
																												
							for(ag = 0; ag<RemarkXCoordinatesLength; ag++) // to analyse one by one points of the remark selection
							{
								// Find from which RML segments selection point coordinates is closer (look for AI minimum length)		
									MinRemarkMedianeFromRML = newArray();
									for(l=0; l<COORDX2CustomLength-1; l++)
									{
										run("Clear Results");
										ABLength = length( RemarkXCoordinates[ag], RemarkYCoordinates[ag], COORDX2Custom[l], COORDY2Custom[l] );
										ACLength = length( RemarkXCoordinates[ag], RemarkYCoordinates[ag], COORDX2Custom[l+1], COORDY2Custom[l+1] );
										BCLength = length( COORDX2Custom[l], COORDY2Custom[l], COORDX2Custom[l+1], COORDY2Custom[l+1] );
										AILength = AI( ABLength, ACLength, BCLength );
										MinRemarkMedianeFromRML = Array.concat(MinRemarkMedianeFromRML, AILength);
									}
									MinRemarkMedianeFromRMLRanked = Array.rankPositions(MinRemarkMedianeFromRML);
									MinRemarkMedianeFromRMLMinRank = MinRemarkMedianeFromRMLRanked[0];
								
								// Define the number of cut necessarry to segement px/px the closest RML segment
									ClosestRMLLengthVx = length(COORDX2Custom[MinRemarkMedianeFromRMLMinRank], COORDY2Custom[MinRemarkMedianeFromRMLMinRank], COORDX2Custom[MinRemarkMedianeFromRMLMinRank+1], COORDY2Custom[MinRemarkMedianeFromRMLMinRank+1]);
									NbOfCut = floor(ClosestRMLLengthVx);
								
								// Make a more segmented root medium line (inspired from http://forum.imagej.net/t/placing-a-point-at-divided-lengths-of-a-line/5820)
									CoordXSML = newArray(); //Array to contain the X coordinates of the new segmented line
									CoordYSML = newArray(); //Array to contain the Y coordinates of the new segmented line
									
								// Define the increment necessary on X and Y to cut the desired nb of time
									xlength = COORDX2Custom[MinRemarkMedianeFromRMLMinRank + 1] - COORDX2Custom[MinRemarkMedianeFromRMLMinRank];
									ylength = COORDY2Custom[MinRemarkMedianeFromRMLMinRank + 1] - COORDY2Custom[MinRemarkMedianeFromRMLMinRank];
									xinc = xlength / NbOfCut;
									yinc = ylength / NbOfCut;
									
								// Segment px/px the closet RML segment
									for(ah= 0; ah< NbOfCut; ah++)
									{
										CoordXSML = Array.concat(CoordXSML, COORDX2Custom[MinRemarkMedianeFromRMLMinRank] + xinc * ah);
										CoordYSML = Array.concat(CoordYSML, COORDY2Custom[MinRemarkMedianeFromRMLMinRank] + yinc * ah);
									}
									// Measure lengths between A and all px of the closest RML segment
										AllLengthsAtoPx = newArray(); // creat an array to recover all lengths between A and all px of the closest RML segment
										for(ai= 0; ai< NbOfCut; ai++)
										{
											AtoPxLength = length(RemarkXCoordinates[ag], RemarkYCoordinates[ag], CoordXSML[ai], CoordYSML[ai]);
											AllLengthsAtoPx = Array.concat(AllLengthsAtoPx, AtoPxLength);
										}
									// Recover D coordinates
										AllLengthsAtoPxRanked = Array.rankPositions(AllLengthsAtoPx);						  					
										MinLengthAtoPxRank = AllLengthsAtoPxRanked[0];
										DCoorX = CoordXSML[MinLengthAtoPxRank];
										DCoorY = CoordYSML[MinLengthAtoPxRank];
										
									// Measure min remark distance from root tip by creating a new RML ending at D
										TempRMLRoiXpoints = Array.trim(COORDX2Custom, MinRemarkMedianeFromRMLMinRank+1);
										TempRMLRoiXpoints = Array.concat(TempRMLRoiXpoints, DCoorX);
										TempRMLRoiYpoints = Array.trim(COORDY2Custom, MinRemarkMedianeFromRMLMinRank+1);
										TempRMLRoiYpoints = Array.concat(TempRMLRoiYpoints, DCoorY);
						  				makeSelection("polyline", TempRMLRoiXpoints, TempRMLRoiYpoints);							
						  				run("Clear Results");
						  				run("Measure");
						  				RemarkPointPos = getResult("Length",0);
						  				AllRMLUntilD = Array.concat(AllRMLUntilD, RemarkPointPos);
						  	} // end of the loop analysing all points of the remark selection

								// Recover min and max RML until D
						  			Array.getStatistics(AllRMLUntilD, MinRemarkPos, MaxRemarkPos, mean, stdDev); //Min and max are what to keap at the end
			
							// Increment remark position in the apropriate array (sorted by side/type of remark)
							if (ROISide[0] == 1)// if left side of the root is pinpoint, creat an array recording the distance (µm) from the root tip of the starting and ending of the selection
								{
									if (ROIRemark == Remark1)
										{
											Remark1MinLeft = Array.concat(Remark1MinLeft, MinRemarkPos);
											Remark1MaxLeft = Array.concat(Remark1MaxLeft, MaxRemarkPos);									
										}
									else if (ROIRemark == Remark2)
										{
											Remark2MinLeft = Array.concat(Remark2MinLeft, MinRemarkPos);
											Remark2MaxLeft = Array.concat(Remark2MaxLeft, MaxRemarkPos);									
										}
									else if (ROIRemark == Remark3)
										{
											Remark3MinLeft = Array.concat(Remark3MinLeft, MinRemarkPos);
											Remark3MaxLeft = Array.concat(Remark3MaxLeft, MaxRemarkPos);									
										}
									else if (ROIRemark == Remark4)
										{
											Remark4MinLeft = Array.concat(Remark4MinLeft, MinRemarkPos);
											Remark4MaxLeft = Array.concat(Remark4MaxLeft, MaxRemarkPos);									
										}
								}
							else {}
								
							if (ROISide[1] == 1) // if right side of the root is pinpoint, creat an array recording the distance (µm) from the root tip of the starting and ending of the selection
								{
									if (ROIRemark == Remark1)
										{
											Remark1MinRight = Array.concat(Remark1MinRight, MinRemarkPos);
											Remark1MaxRight = Array.concat(Remark1MaxRight, MaxRemarkPos);									
										}
									else if (ROIRemark == Remark2)
										{
											Remark2MinRight = Array.concat(Remark2MinRight, MinRemarkPos);
											Remark2MaxRight = Array.concat(Remark2MaxRight, MaxRemarkPos);									
										}
									else if (ROIRemark == Remark3)
										{
											Remark3MinRight = Array.concat(Remark3MinRight, MinRemarkPos);
											Remark3MaxRight = Array.concat(Remark3MaxRight, MaxRemarkPos);									
										}
									else if (ROIRemark == Remark4)
										{
											Remark4MinRight = Array.concat(Remark4MinRight, MinRemarkPos);
											Remark4MaxRight = Array.concat(Remark4MaxRight, MaxRemarkPos);									
										}
								}
							else {}						
					} // End of the loop to make a remark on a zone and get its distance from the root tip
					run("Clear Results");//some cleaning
					
			lghtRemark1Left = lengthOf(Remark1MinLeft);
			lghtRemark2Left = lengthOf(Remark2MinLeft);
			lghtRemark3Left = lengthOf(Remark3MinLeft);
			lghtRemark4Left = lengthOf(Remark4MinLeft);
			lghtRemark1Right = lengthOf(Remark1MinRight);
			lghtRemark2Right = lengthOf(Remark2MinRight);
			lghtRemark3Right = lengthOf(Remark3MinRight);
			lghtRemark4Right = lengthOf(Remark4MinRight);
	
			// 3-Straighten the root
		        selectWindow(BasalImageName+"_root hair");
				roiManager("Select", 5); // select custom medium line ROI
		        run("Straighten...", "title=["+BasalImageName+"_root hair] line=1500"); // ***** ADJUST THE LINE THICKNESS
		        rename(BasalImageName+"_straighten");
		        selectWindow(BasalImageName+"_root hair");// some cleaning
				close(); // some cleaning
				selectWindow(BasalImageName+"_straighten");
		        setOption("BlackBackground", true);
		        		        
						// prepare image for root hair length calculation
							run("Make Binary");
							run("Divide...", "value=255");
					        run("Rotate 90 Degrees Left");	
					
			// 4-Scan the root with a rectangular selection to get root hair length     
	        	// Get and set all values necessary to make the selection scanning
			        CanW1Vx = getWidth();
			        CanH1Vx = getHeight();
			        SelW1Vx=CanW1Vx/2;
			        SelH1Vx=(SelH1)*(1/(VxH));
			        StartH1PosVx=(StartH1Pos)*(1/(VxH));
	        	
	        	// LEFT PART OF THE ROOT PROCESSING
	        		// Make the first selection with custom settings for the height and the begging of the measurements
	        		// The selection is made so that the middle of the set heigth is located on the setted beginning
				        selectWindow(BasalImageName+"_straighten");
				        setBatchMode(true);
				        makeRectangle(0,CanH1Vx-StartH1PosVx-(SelH1Vx/2), SelW1Vx, SelH1Vx);
				        getSelectionCoordinates(xCoordinates, yCoordinates);
				        SelCoorX = xCoordinates[0];
				        SelCoorY = yCoordinates[0];
				        SelPos = (CanH1Vx-SelCoorY-(SelH1Vx/2))*VxH;
				        
	        		// Measure the white area (in pixel) presents in the selection (ex: a value of 13 means there 13 white pixels)
				        run("Set Measurements...", "integrated display redirect=None decimal=2");
				        run("Measure");
				        setResult("Mean distance from the tip (µm)",0,SelPos);
				        updateResults;
	        
	        		// Moove the selection above the previous one and iterate the specified time
				        for(n=1; n<IterationMin; n++)
				        {
				            getSelectionCoordinates(xCoordinates, yCoordinates);
				            SelCoorX = xCoordinates[0];
				            SelCoorY = yCoordinates[0];
				            setSelectionLocation(0,(SelCoorY-SelH1Vx));
				            getSelectionCoordinates(xCoordinates, yCoordinates);
				            SelCoorX = xCoordinates[0];
				            SelCoorY = yCoordinates[0];
				            SelPos = (CanH1Vx-SelCoorY-(SelH1Vx/2))*VxH;
				            run("Measure");
				            setResult("Mean distance from the tip (µm)",n,SelPos);
				            updateResults;
				        }
	        		// Shearch for Max value in "RawIntDen"
	        		// deduce the root hair lenght from the known white area and selection height
	        		// and associate it with the Mean distance from the tip (µm)
				        nbOfIntervals=floor(nResults()/IntToSelMax);
				        ArrayRHLInInterval=newArray(IntToSelMax);
				        ArrayRHDInInterval=newArray(IntToSelMax);
				        ArrayRHLenghts=newArray(nbOfIntervals);
				        ArrayRHDistances=newArray(nbOfIntervals);
				        for(o=0; o<nResults(); o+=IntToSelMax)
				        {
				            for(p=0; p<IntToSelMax; p++)
				            {
				                ArrayRHLInInterval[p]=getResult("RawIntDen", p+o);
				                ArrayRHDInInterval[p]=getResult("Mean distance from the tip (µm)", p+o);
				            }
				            Array.getStatistics(ArrayRHLInInterval, min, max, mean, stdDev);
				            ArrayRHLenghts[o/IntToSelMax]=(max/SelH1Vx)*VxH; // deduce the root hair lenght and convert it in µm
				            rankPosArrRHLInInterval = Array.rankPositions(ArrayRHLInInterval);// recover the array position of each value according to the size of this value
				            ArrayRHDistances[o/IntToSelMax]=ArrayRHDInInterval[rankPosArrRHLInInterval[IntToSelMax-1]];// recover the "Mean distance from the tip (µm)" associate with the position of the max area
				        }
	        
	        		// Creat a chart with the array values + add the distance from the root tip + add chosen settings
				        run("Clear Results");
				        setResult(0, 0, OriImageName);
				        setResult(1, 0, "");
				        setResult(2, 0, "");
				        setResult(3, 0, "");
				        setResult(4, 0, "");
				        setResult(5, 0, "");
				        setResult(6, 0, "");
				        setResult(7, 0, "");
				        setResult(0, 1, "Starting point for measurement (µm from root tip)");
				        setResult(1, 1, StartH1Pos);
				        setResult(2, 1, "");
				        setResult(3, 1, "");
				        setResult(4, 1, "");
				        setResult(5, 1, "");
				        setResult(6, 1, "");
				        setResult(7, 1, "");
				        setResult(0, 2, "Ending point for measurement (µm from root tip)");
				        setResult(1, 2, StopH1Pos);
				        setResult(2, 2, "");
				        setResult(3, 2, "");
				        setResult(4, 2, "");
				        setResult(5, 2, "");
				        setResult(6, 2, "");
				        setResult(7, 2, "");
				        setResult(0, 3, "Height of the analysis selection (µm)");
				        setResult(1, 3, SelH1);
				        setResult(2, 3, "");
				        setResult(3, 3, "");
				        setResult(4, 3, "");
				        setResult(5, 3, "");
				        setResult(6, 3, "");
				        setResult(7, 3, "");
				        setResult(0, 4, "Interval to select the root hair lenght maxima");
				        setResult(1, 4, IntToSelMax);
				        setResult(2, 4, "");
				        setResult(3, 4, "");
				        setResult(4, 4, "");
				        setResult(5, 4, "");
				        setResult(6, 4, "");
				        setResult(7, 4, "");
				        setResult(0, 5, "");
				        setResult(1, 5, "");
				        setResult(2, 5, "");
				        setResult(3, 5, "");
				        setResult(4, 5, "");
				        setResult(5, 5, "");
				        setResult(6, 5, "");
				        setResult(7, 5, "");
				        setResult(0, 6, "Image title");
				        setResult(1, 6, "Root hair size (µm)");
				        setResult(2, 6, "Mean distance from the tip (µm)");
				        setResult(3, 6, "Side of the root");
				        setResult(4, 6, Remark1);
				        setResult(5, 6, Remark2);
				        setResult(6, 6, Remark3);
				        setResult(7, 6, Remark4);
				        
				        for(q=0; q<nbOfIntervals; q++) 
				        {
				            setResult(0, q+7, OriImageName);
				            setResult(1, q+7, ArrayRHLenghts[q]);
				            setResult(2, q+7, ArrayRHDistances[q]);
				            setResult(3, q+7, "Left");
				            for(r=0; r<lghtRemark1Left; r++)
				            	{
				            		if ((getResult(4,q+7)) == 0 && Remark1MinLeft[r]<=ArrayRHDistances[q] && ArrayRHDistances[q]<=Remark1MaxLeft[r])
				            			{
				            				setResult(4, q+7, "1");
				            			}
				            	}
				            for(s=0; s<lghtRemark2Left; s++)
				            	{
				            		if ((getResult(5,q+7)) == 0 && Remark2MinLeft[s]<=ArrayRHDistances[q] && ArrayRHDistances[q]<=Remark2MaxLeft[s])
				            			{
				            				setResult(5, q+7, "1");
				            			}
				            	}
				            for(t=0; t<lghtRemark3Left; t++)
				            	{
				            		if ((getResult(6,q+7)) == 0 && Remark3MinLeft[t]<=ArrayRHDistances[q] && ArrayRHDistances[q]<=Remark3MaxLeft[t])
				            			{
				            				setResult(6, q+7, "1");
				            			}
				            	}
				            for(u=0; u<lghtRemark4Left; u++)
				            	{
				            		if ((getResult(7,q+7)) == 0 && Remark4MinLeft[u]<=ArrayRHDistances[q] && ArrayRHDistances[q]<=Remark4MaxLeft[u])
				            			{
				            				setResult(7, q+7, "1");
				            			}
				            	}
				        }
				        setOption("ShowRowNumbers", false);
				        updateResults;
				        IJ.renameResults("Provisional result table");
	        
	        	// RIGHT PART OF THE ROOT PROCESSING
	        		// Make the first selection with custom settings for the height and the begging of the measurements
	        		// The selection is made so that the middle of the set heigth is located on the setted beginning
				        makeRectangle(SelW1Vx,CanH1Vx-StartH1PosVx-(SelH1Vx/2), SelW1Vx, SelH1Vx);
				        getSelectionCoordinates(xCoordinates, yCoordinates);
				        SelCoorX = xCoordinates[0];
				        SelCoorY = yCoordinates[0];
				        SelPos = (CanH1Vx-SelCoorY-(SelH1Vx/2))*VxH;
	        		// Measure the white area (in pixel) presents in the selection (ex: a value of 13 means there 13 white pixels)
				        run("Set Measurements...", "integrated display redirect=None decimal=2");
				        run("Measure");
				        setResult("Mean distance from the tip (µm)",0,SelPos);
				        updateResults;
	        
	        		// Moove the selection above the previous one and iterate the specified time
				        for(v=1; v<IterationMin; v++)
				        {
				            getSelectionCoordinates(xCoordinates, yCoordinates);
				            SelCoorX = xCoordinates[0];
				            SelCoorY = yCoordinates[0];
				            setSelectionLocation(SelW1Vx,(SelCoorY-SelH1Vx));
				            getSelectionCoordinates(xCoordinates, yCoordinates);
				            SelCoorX = xCoordinates[0];
				            SelCoorY = yCoordinates[0];
				            SelPos = (CanH1Vx-SelCoorY-(SelH1Vx/2))*VxH;
				            run("Measure");
				            setResult("Mean distance from the tip (µm)",v,SelPos);
				            updateResults;
				        }
	        		// Shearch for Max value in "RawIntDen"
	        		// deduce the root hair lenght from the known white area and selection height
	        		// and associate it with the Mean distance from the tip (µm)
				        nbOfIntervals=floor(nResults()/IntToSelMax);
				        ArrayRHLInInterval=newArray(IntToSelMax);
				        ArrayRHDInInterval=newArray(IntToSelMax);
				        ArrayRHLenghts=newArray(nbOfIntervals);
				        ArrayRHDistances=newArray(nbOfIntervals);
				        for(w=0; w<nResults(); w+=IntToSelMax)
				        {
				            for(aa=0; aa<IntToSelMax; aa++)
				            {
				                ArrayRHLInInterval[aa]=getResult("RawIntDen", aa+w);
				                ArrayRHDInInterval[aa]=getResult("Mean distance from the tip (µm)", aa+w);
				            }
				            Array.getStatistics(ArrayRHLInInterval, min, max, mean, stdDev);
				            ArrayRHLenghts[w/IntToSelMax]=(max/SelH1Vx)*VxH; // deduce the root hair lenght and convert it in µm
				            rankPosArrRHLInInterval = Array.rankPositions(ArrayRHLInInterval);// recover the array position of each value according to the size of this value
				            ArrayRHDistances[w/IntToSelMax]=ArrayRHDInInterval[rankPosArrRHLInInterval[IntToSelMax-1]];// recover the "Mean distance from the tip (µm)" associate with the position of the max area
				        }
	        
	        		// Complet previously created chart
				        run("Clear Results");
				        selectWindow("Provisional result table");
				        IJ.renameResults("Results");
				
				        for(ab=0; ab<nbOfIntervals; ab++) 
				        {
				            setResult(0, nbOfIntervals+ab+7, OriImageName);
				            setResult(1, nbOfIntervals+ab+7, ArrayRHLenghts[ab]);
				            setResult(2, nbOfIntervals+ab+7, ArrayRHDistances[ab]);
				            setResult(3, nbOfIntervals+ab+7, "Right");
				            for(ac=0; ac<lghtRemark1Right; ac++)
				            	{
				            		if ((getResult(4,nbOfIntervals+ab+7)) == 0 && Remark1MinRight[ac]<=ArrayRHDistances[ab] && ArrayRHDistances[ab]<=Remark1MaxRight[ac])
				            			{
				            				setResult(4, nbOfIntervals+ab+7, "1");
				            			}
				            	}
				            for(ad=0; ad<lghtRemark2Right; ad++)
				            	{
				            		if ((getResult(5,nbOfIntervals+ab+7)) == 0 && Remark2MinRight[ad]<=ArrayRHDistances[ab] && ArrayRHDistances[ab]<=Remark2MaxRight[ad])
				            			{
				            				setResult(5, nbOfIntervals+ab+7, "1");
				            			}
				            	}
				            for(ae=0; ae<lghtRemark3Right; ae++)
				            	{
				            		if ((getResult(6,nbOfIntervals+ab+7)) == 0 && Remark3MinRight[ae]<=ArrayRHDistances[ab] && ArrayRHDistances[ab]<=Remark3MaxRight[ae])
				            			{
				            				setResult(6, nbOfIntervals+ab+7, "1");
				            			}
				            	}
				            for(af=0; af<lghtRemark4Right; af++)
				            	{
				            		if ((getResult(7,nbOfIntervals+ab+7)) == 0 && Remark4MinRight[af]<=ArrayRHDistances[ab] && ArrayRHDistances[ab]<=Remark4MaxRight[af])
				            			{
				            				setResult(7, nbOfIntervals+ab+7, "1");
				            			}
				            	} 
				        }
				        updateResults;
	        
	        // Save chart and ROI manager (just in case)
		        setBatchMode(false);
		        run("Input/Output...", "jpeg=85 gif=-1 file=.xls use use_file save_row");
				        saveAs("Results", outdir+"\\"+BasalImageName+".xls");
	    }
//end of the loop for file ending with ".tif"
	}
//end of the loop for the input folder's file list

// Some cleaning
run("Close All");
run("Clear Results");
print("\\Clear");

showMessage("Tada!");
// The end!

// ************************ FUNCTIONS DEFINITION ************************
// _______1ST SET OF FUNCTIONS (TO STORE POSITIONS ALONG THE ROOT OF REMARKS DONE ON THE PICTURE)______
	// Function to return length between 2 points with cartesian coordinates
		function length( x_0, y_0, x_1, y_1 )
			{
				return sqrt( pow( x_0 - x_1, 2 ) + pow( y_0 - y_1, 2 ) );
			}
	
	// Function to return length of median extract from A of ABC triangle 
		function AI( AB, AC, BC )
			{
				return sqrt((pow( AB, 2 )+pow( AC, 2 )-(0.5*pow( BC, 2 )))/2);
			}
